# Supplementary material for: Endothelial selective adhesion molecule and interleukin-16 play an intermediary role in psoriasis complicated with acute myocardial infarction: A Mendelian randomization study
Source: Medicine (Baltimore). 2025 May 23;104(21):e42538. doi: 10.1097/MD.0000000000042538 (PMC12113922; doi:10.1097/MD.0000000000042538)
Supplement: Supplementary file 1 [file medi-104-e42538-s001.xlsx]

## Sheet: Sheet1
exposure	outcome	SNP	effect/other	beta.exposure	eaf.exposure	se.exposure	pval.exposure	beta.outcome	eaf.outcome	se.outcome	pval.outcome
psoriasis	AMI	rs12713428	C/A	0.1867	0.2485	0.0325	9.14892e-09	0.000428477	0.227228	0.000311316	0.168717
psoriasis	AMI	rs139298380	A/G	0.649	0.02713	0.0915	1.32587e-12	0.000550926	0.0393937	0.000675846	0.414979
psoriasis	AMI	rs16898116	C/T	0.6609	0.01566	0.1172	1.71799e-08	0.00124272	0.0214399	0.000899715	0.167208
psoriasis	AMI	rs28732140	A/G	0.9597	0.1213	0.0462	1.05003e-95	0.00073663	0.12744	0.000391454	0.059866
psoriasis	AMI	rs6556423	T/C	-0.2482	0.6437	0.0292	1.80509e-17	0.000295273	0.675214	0.000279497	0.290766
psoriasis	AMI	rs74630264	A/G	0.2904	0.08167	0.0518	2.03601e-08	-0.000526064	0.00680607	0.00164192	0.748669
psoriasis	AMI	rs74817271	A/G	0.3599	0.07347	0.0547	4.7457e-11	0.000929138	0.0533617	0.000596508	0.119322
ESAM	AMI	rs77848689	G/A	-0.6755	0.01114	0.1217	2.81838e-08	-0.000858294	0.0127996	0.00116927	0.462925
ESAM	AMI	rs8176733	C/T	0.2615	0.09278	0.0429	1.14815e-09	0.00078861	0.0824469	0.000473909	0.0961037
ESAM	AMI	rs11219769	T/G	-0.2011	0.26406	0.028	6.60693e-13	-0.000408986	0.25472	0.000302638	0.176567
IL-16	AMI	rs4253283	C/T	-0.146	NA	0.0262	1.74598e-08	-0.000165721	0.683417	0.000280216	0.55425
IL-16	AMI	rs1801020	G/A	-0.1733	NA	0.0272	4.53002e-10	-0.000227592	0.74518	0.000300738	0.449183
IL-16	AMI	rs4778636	A/G	-0.7272	NA	0.0633	1.1079e-30	-0.000846367	0.0935264	0.000446812	0.0581942

## Sheet: Sheet2
Traits	method	nsnp	b	se	95% CI low	OR	95% CI Up	pval
Psoriasis vulgaris	Inverse variance weighted	7	0.000796517	0.000333042	1.00014	1.0008	1.00145	0.0167732
Psoriasis vulgaris	MR Egger	7	0.000946503	0.000619692	0.999732	1.00095	1.00216	0.187201
Psoriasis vulgaris	Simple mode	7	0.00170424	0.000801786	1.00013	1.00171	1.00328	0.0776854
Psoriasis vulgaris	Penalised weighted median	7	0.000782903	0.000391815	1.00001	1.00078	1.00155	0.045701
Psoriasis vulgaris	Maximum likelihood	7	0.000802408	0.000335605	1.00014	1.0008	1.00146	0.0168058
Psoriasis vulgaris	Weighted median	7	0.000782903	0.000357389	1.00008	1.00078	1.00148	0.0284793
Psoriasis vulgaris	Weighted mode	7	0.000852492	0.000381575	1.0001	1.00085	1.0016	0.0668842
Endothelial cell-selective adhesion molecule	Inverse variance weighted	3	0.00207476	0.000962351	1.00019	1.00208	1.00397	0.0310891
Endothelial cell-selective adhesion molecule	MR Egger	3	0.00114926	0.0025214	0.996214	1.00115	1.00611	0.727738
Endothelial cell-selective adhesion molecule	Simple mode	3	0.00186684	0.0012909	0.999337	1.00187	1.00441	0.285043
Endothelial cell-selective adhesion molecule	Penalised weighted median	3	0.00198858	0.00112546	0.999783	1.00199	1.0042	0.0772444
Endothelial cell-selective adhesion molecule	Maximum likelihood	3	0.00208602	0.000985836	1.00015	1.00209	1.00403	0.0343455
Endothelial cell-selective adhesion molecule	Weighted median	3	0.00198858	0.0011421	0.99975	1.00199	1.00424	0.0816553
Endothelial cell-selective adhesion molecule	Weighted mode	3	0.00188851	0.00130488	0.999331	1.00189	1.00446	0.284775
Interleukin-16 levels	Inverse variance weighted	3	0.00117672	0.000554497	1.00009	1.00118	1.00227	0.0338256
Interleukin-16 levels	MR Egger	3	0.00115034	0.000863291	0.999458	1.00115	1.00285	0.409854
Interleukin-16 levels	Simple mode	3	0.00114918	0.000839991	0.999503	1.00115	1.0028	0.304712
Interleukin-16 levels	Penalised weighted median	3	0.0011669	0.000574609	1.00004	1.00117	1.0023	0.0422774
Interleukin-16 levels	Maximum likelihood	3	0.00117692	0.00056149	1.00008	1.00118	1.00228	0.0360768
Interleukin-16 levels	Weighted median	3	0.0011669	0.000592088	1.00001	1.00117	1.00233	0.0487436
Interleukin-16 levels	Weighted mode	3	0.00116197	0.000626295	0.999934	1.00116	1.00239	0.204701

## Sheet: Sheet3
exposure	outcome	method	Q	Q_df	Q_pval
Psoriasis vulgaris	AMI	MR Egger	5.82972	5	0.323142
Psoriasis vulgaris	AMI	Inverse variance weighted	5.93271	6	0.430771
Endothelial cell-selective adhesion molecule	AMI	MR Egger	0.328444	1	0.566577
Endothelial cell-selective adhesion molecule	AMI	Inverse variance weighted	0.48615	2	0.784213
Interleukin-16 levels	AMI	MR Egger	0.00551167	1	0.940819
Interleukin-16 levels	AMI	Inverse variance weighted	0.00710094	2	0.996456

## Sheet: Sheet4
exposure	outcome	MR-egger_intercept	se	pval
Psoriasis vulgaris	AMI	-9.18455e-05	0.000309042	0.778269
Endothelial cell-selective adhesion molecule	AMI	0.000259293	0.000652928	0.759343
Interleukin-16 levels	AMI	1.15652e-05	0.000290104	0.974634
